# Supplementary material for: Application of principles of cognitive psychology in teaching: Perspectives from undergraduate medical and dental students
Source: PLoS One. 2025 Feb 6;20(2):e0317792. doi: 10.1371/journal.pone.0317792 (PMC11801613; doi:10.1371/journal.pone.0317792)
Supplement: S1 File — (CSV) [file pone.0317792.s001.csv]

Age	Gender	Year of Study	Select your University /College	What is your perception regarding the reading material you have been provided ? (please select one option) [complemented my growth mindset]	What is your perception regarding the reading material you have been provided ? (please select one option) [enabled me to develop a good understanding of the course contents]	What is your perception regarding the reading material you have been provided ? (please select one option) [encouraged me making notes while reading]	What is your perception regarding the reading material you have been provided ? (please select one option) [enhanced my engagement and participation with in the class.]	What is your perception regarding the formative assessment ? (please select one option) [improved learning and confidence]	What is your perception regarding the formative assessment ? (please select one option) [promoted a strong, positive belief that you have the capacity to achieve content objectives.]	What is your perception regarding integrating your knowledge ? (please select one option) [I am able to connect key class ideas with prior knowledge]	What is your perception regarding integrating your knowledge ? (please select one option) [I am able to connect content learnt in class and in other situations]	What is your perception regarding integrating your knowledge ? (please select one option) [i am able to connect dots and reach to the solution when dealing with any problem]	What is your perception regarding integrating your knowledge ? (please select one option) [I am able to critically analyze information and arguments in practice]	MTotalIoK	What is your perception regarding your attention span during the class? (please select one option) [Presentation of the course content grasped my attention]	What is your perception regarding your attention span during the class? (please select one option) [Content presented in sequence and logical order]	What is your perception regarding your attention span during the class? (please select one option) [Content was connected to clinical lessons/real life practices]	What is your perception regarding your attention span during the class? (please select one option) [Presentation of content was legible (proper font type, size, and color scheme)]	What is your perception regarding your attention span during the class? (please select one option) [Content related pictures , graphs , flowcharts were presented in the class]	What is your perception regarding your attention span during the class? (please select one option) [Important concepts were bold or highlighted in the PowerPoint slides]	What is your perception regarding your attention span during the class? (please select one option) [Questioning by facilitator improved my attention]	What is your perception regarding your attention span during the class? (please select one option) [Appreciation by the facilitator on the answer given motivated me to learn]	What is your perception regarding your attention span during the class? (please select one option) [Facilitator provided short breaks during the session]	What is your perception regarding your attention span during the class? (please select one option) [Pop-up quizzes reinforced the knowledge gained]	What is your perception regarding your attention span during the class? (please select one option) [Participation in the discussions enhanced my knowledge retention]	What is your perception regarding your attention span during the class? (please select one option) [Review quizzes before start of next class improved retention]	What is your perception regarding your attention span during the class? (please select one option) [Self-assessment questions were provided in the end of the class]	MTotalAdtC	How your facilitator/ teacher maintain interaction with you ? (please select one option) [Verbally in the class ]	How your facilitator/ teacher maintain interaction with you ? (please select one option) [Emails]	How your facilitator/ teacher maintain interaction with you ? (please select one option) [Discussions forums to connect key ideas with other knowledge]	How your facilitator/ teacher maintain interaction with you ? (please select one option) [Chatbox (online synchronous sessions)]	Your motivation maintained through : (please select one option) [Regular feedback]	Your motivation maintained through : (please select one option) [Appreciation on performance]	MTotalIwF	adhere to your course outline when learning?	read handouts or materials provided to you before the class?	Review your pre-assessment results?	take part and work in teams to complete projects?	Do you get the opportunity to read first and then discuss the task within the group ?	Do the Facilitator led session helped in correcting the concepts?	Do you get the constructive feedback in the larger group on the task given?	MTotalCC	Were you provided with quizzes within the class?	repeated quizzes after every session available online or in the form of handouts for practice ?	Were you provided with pre-recorded Interactive lecture videos online ?	Strategies used to meet Cognitive Challenges : Do you adhere to your course outline when learning?	Were you motivated to enhance learning ?	Were you having prior knowledge about the content presented in the session ?
25	0	5	1	4	4	4	5	5	5	4	4	4	5	44	3	5	5	3	4	3	5	4	4	5	5	5	3	54	4	4	4	3	5	5	25	2	1	2	1	1	4	4	15	3	3	2	2	3	4
21	1	4	1	2	2	2	3	4	3	4	5	2	2	29	1	1	4	1	3	4	2	2	1	3	2	2	1	27	4	2	2	2	1	1	12	1	5	2	5	4	4	4	25	2	2	2	2	2	2
23	0	4	1	3	3	2	2	2	2	4	5	4	4	31	5	5	5	5	5	5	5	5	5	5	5	5	5	65	5	0	0	0	0	0	5	1	0	1	1	2	0	1	6	4	4	1	1	1	1
25	1	5	2	4	5	1	3	1	0	0	1	0	1	16	0	1	0	0	0	2	0	0	1	0	0	0	0	4	1	0	0	0	0	1	2	4	1	4	4	4	5	5	27	0	3	4	3	3	2
23	0	5	2	3	2	4	1	4	4	4	4	2	2	30	2	2	2	2	3	3	3	3	4	4	4	4	4	40	4	2	4	4	3	4	21	3	2	4	4	4	3	1	21	4	4	1	1	3	4
22	0	5	2	1	4	3	4	4	5	4	5	4	4	38	3	4	4	3	3	4	3	4	4	4	4	5	4	49	4	2	3	0	4	4	17	4	4	4	2	5	5	5	29	3	3	3	2	4	4
19	0	1	2	4	4	3	3	0	3	2	2	2	3	26	0	2	1	1	2	0	0	1	2	1	1	1	4	16	3	3	3	3	3	5	20	4	4	4	1	4	5	2	24	3	3	3	3	3	3
21	1	1	2	0	1	1	0	1	1	4	4	4	4	20	3	4	3	4	4	4	4	4	4	2	4	4	4	48	4	4	4	4	1	1	18	4	2	5	4	2	5	5	27	5	5	5	4	3	4
19	1	1	2	4	4	4	4	4	4	4	4	4	4	40	4	4	4	5	5	5	4	5	4	5	4	5	4	58	5	4	5	4	4	4	26	4	4	5	3	3	5	1	25	4	4	4	4	4	4
19	0	1	2	4	4	2	3	4	3	5	5	3	4	37	3	2	4	5	5	5	2	2	3	5	2	5	0	43	4	0	0	0	4	3	11	4	4	4	2	4	5	5	28	4	3	1	0	4	4
19	1	1	2	0	4	3	4	4	5	4	4	5	5	38	4	4	4	4	4	4	3	3	1	2	4	4	3	44	4	3	4	4	5	4	24	1	4	2	1	3	4	4	19	5	4	0	4	4	4
20	0	1	2	4	4	4	4	3	4	4	5	3	5	40	1	0	4	4	4	4	4	4	4	4	4	4	4	45	4	2	2	2	4	4	18	5	5	5	4	5	3	2	29	4	4	1	1	2	2
20	1	1	2	5	4	5	5	5	5	4	4	5	4	46	5	4	5	5	5	5	4	5	5	5	5	5	5	63	5	5	5	5	5	5	30	5	4	4	4	4	2	2	25	5	5	2	1	5	5
19	0	1	2	3	4	4	4	4	4	5	4	4	3	39	4	3	5	3	5	4	4	4	5	4	4	5	5	55	4	2	2	2	3	4	17	3	2	2	2	4	5	5	23	4	0	2	2	4	4
18	0	1	2	0	0	1	1	3	2	3	3	3	3	19	2	2	4	2	3	3	2	2	1	3	3	3	3	33	3	0	2	0	4	4	13	4	4	2	4	3	4	4	25	4	0	0	0	3	4
19	0	1	2	0	0	1	0	4	3	4	4	3	3	22	3	2	4	2	3	3	4	3	0	3	2	2	4	35	3	2	4	1	4	4	18	4	2	4	4	4	4	4	26	4	0	0	0	3	2
19	0	1	2	3	5	2	3	4	4	5	5	5	5	41	3	3	4	4	4	4	4	4	2	4	4	4	2	46	4	2	2	2	2	4	16	3	5	5	5	5	3	2	28	4	2	2	2	3	4
20	1	1	2	3	4	2	2	4	4	4	3	2	3	31	2	3	4	4	4	4	4	4	2	2	4	2	2	41	4	1	1	1	4	4	15	5	2	4	2	5	1	1	20	1	3	1	1	4	4
20	1	1	2	5	3	3	5	3	4	5	5	3	4	40	4	4	3	5	5	3	5	3	1	3	3	3	1	43	4	1	1	5	3	4	18	5	5	5	5	5	5	5	35	3	1	1	2	0	3
20	1	1	2	4	4	4	4	5	5	5	3	4	4	42	5	5	5	5	5	5	5	5	0	5	5	5	5	60	5	1	5	1	5	5	22	4	2	4	4	4	1	1	20	4	4	1	1	4	4
21	1	1	2	4	4	3	4	3	4	3	3	4	3	35	3	3	4	2	4	2	3	3	3	4	4	3	3	41	5	1	4	1	4	5	20	4	1	2	2	4	5	5	23	4	2	2	1	4	4
20	0	1	2	4	4	4	4	4	4	4	4	4	4	40	4	4	4	4	4	4	4	4	4	4	4	4	4	52	4	2	4	2	4	5	21	5	1	4	4	5	3	4	26	4	2	2	2	4	4
21	1	1	2	4	3	4	3	5	5	4	3	4	4	39	4	4	3	4	5	5	3	3	2	3	4	3	3	46	4	2	3	2	4	4	19	4	1	3	4	4	4	4	24	3	3	2	2	4	3
20	0	1	2	4	4	2	4	4	5	4	5	4	5	41	4	4	4	2	4	3	4	5	3	5	5	5	4	52	5	2	4	2	4	4	21	5	1	5	5	2	3	4	25	4	4	1	1	4	2
21	0	1	2	4	5	4	5	5	5	3	3	4	5	43	4	5	4	5	5	5	5	5	5	5	5	4	0	57	4	4	4	4	4	5	25	5	5	4	2	4	5	5	30	3	3	0	3	4	3
20	0	1	2	4	5	4	3	4	5	2	4	4	3	38	4	3	4	5	5	5	4	4	1	4	4	4	4	51	4	1	1	1	4	4	15	5	1	1	5	2	4	4	22	4	1	1	1	4	4
20	1	1	2	4	4	4	4	5	5	3	4	4	4	41	5	5	5	5	5	5	5	5	4	5	5	5	5	64	5	2	4	5	4	5	25	4	5	5	5	5	3	3	30	5	3	3	3	5	4
19	1	1	2	1	4	3	3	4	4	4	2	4	4	33	2	1	4	4	4	4	1	5	0	4	4	4	2	39	4	4	3	4	4	4	23	4	5	1	1	5	2	4	22	4	2	0	0	4	2
19	0	1	2	4	4	4	3	4	3	4	5	4	3	38	3	2	4	4	4	3	3	4	2	4	4	4	2	43	4	2	3	2	4	5	20	4	1	1	4	4	5	5	24	2	2	3	4	4	3
19	0	1	2	4	4	5	5	4	4	5	4	5	4	44	2	5	5	4	5	4	5	5	4	5	5	4	4	57	4	5	5	4	3	3	24	5	5	4	1	2	4	4	25	4	4	3	5	5	5
19	1	1	2	4	4	4	4	4	5	5	4	4	4	42	4	4	5	4	5	4	5	5	3	5	4	5	5	58	5	4	4	3	4	5	25	4	5	3	5	5	5	5	32	4	5	4	4	4	4
17	0	1	2	3	3	3	3	5	4	4	4	4	3	36	4	5	5	5	5	4	5	3	1	4	3	2	1	47	4	1	1	1	5	5	17	3	1	1	5	2	3	2	17	4	3	0	0	4	3
18	1	1	2	3	5	3	4	5	5	4	4	5	4	42	4	4	3	4	3	5	4	4	4	5	4	4	4	52	5	4	3	3	3	5	23	4	4	4	1	4	5	4	26	4	4	1	5	3	5
19	1	1	2	1	0	1	1	0	1	2	2	2	1	11	0	1	2	4	3	4	3	3	4	4	3	5	3	39	5	3	4	1	4	4	21	4	1	1	4	2	5	1	18	4	3	4	4	4	2
19	1	1	2	5	5	5	5	4	4	5	5	5	5	48	4	5	5	5	5	5	5	5	5	5	5	5	5	64	4	3	4	1	4	5	21	4	4	4	1	4	3	3	23	5	4	4	4	5	5
18	0	1	2	4	4	4	3	5	5	3	2	4	3	37	3	3	4	4	4	4	4	3	2	4	4	4	3	46	4	3	4	3	3	4	21	5	5	4	5	2	5	1	27	4	3	2	2	3	3
19	1	1	2	4	5	4	4	5	5	4	4	3	4	42	4	5	4	3	4	4	5	5	3	4	4	4	4	53	4	2	4	4	5	5	24	5	1	1	4	4	4	4	23	4	2	2	2	4	4
19	0	1	2	4	5	4	3	5	4	4	3	3	4	39	5	5	5	5	5	5	5	5	4	5	5	5	3	62	4	0	3	0	4	4	15	4	5	4	1	1	2	4	21	4	0	0	0	5	3
19	0	1	2	4	4	3	4	4	3	4	4	4	4	38	3	4	4	4	4	4	4	4	0	3	2	2	0	38	4	3	3	0	4	4	18	5	4	1	2	4	4	3	23	1	1	1	1	4	3
19	0	1	2	3	4	4	3	4	4	4	4	4	3	37	4	4	4	4	4	4	4	3	3	5	4	4	3	50	4	3	2	2	4	4	19	4	1	2	2	1	5	5	20	4	2	3	3	4	4
19	1	1	2	4	4	4	3	5	5	4	4	3	3	39	3	4	4	4	5	5	4	3	0	2	4	3	4	45	4	0	0	0	4	4	12	4	5	4	2	4	4	2	25	4	4	2	2	3	3
22	0	1	2	0	0	0	0	4	4	4	5	4	4	25	2	4	1	2	4	4	5	4	1	4	5	5	2	43	1	1	4	1	5	5	17	4	4	4	4	1	2	2	21	4	1	1	1	3	3
19	0	1	2	2	3	3	3	5	5	5	4	4	4	38	3	3	4	4	4	3	4	5	3	5	5	5	3	51	4	1	3	1	4	5	18	5	1	5	5	5	5	5	31	3	2	1	1	4	3
21	1	1	2	3	5	4	5	5	4	4	5	5	4	44	4	5	5	4	4	5	5	5	4	4	5	4	4	58	5	1	3	3	5	5	22	5	5	2	5	1	4	4	26	3	2	1	1	5	4
19	1	1	2	3	5	4	3	5	5	4	5	3	4	41	3	4	5	4	5	3	5	5	1	4	5	5	3	52	4	2	3	1	4	5	19	4	4	2	3	4	4	4	25	3	2	1	1	4	3
20	1	1	2	3	4	4	3	4	4	4	4	4	4	38	3	4	4	2	4	3	2	4	4	4	4	4	4	46	4	1	1	1	3	3	13	4	1	3	2	1	0	1	12	4	2	2	2	3	4
18	0	1	2	3	3	3	3	4	3	4	4	3	3	33	3	4	3	3	4	4	3	3	4	3	3	3	3	43	4	2	3	4	4	4	21	5	2	4	1	4	5	5	26	4	2	2	2	3	3
20	1	1	2	3	1	4	4	5	5	5	5	5	5	42	3	4	4	3	4	4	4	5	2	5	5	5	5	53	4	0	0	0	5	5	14	4	2	2	2	1	3	3	17	5	1	1	1	5	4
21	1	1	2	4	4	4	4	5	5	4	5	4	4	43	4	4	5	4	4	4	4	4	4	4	4	4	4	53	5	3	5	4	4	4	25	5	2	4	5	1	5	5	27	5	1	1	1	3	3
21	1	1	2	4	5	4	5	4	5	4	5	4	5	45	4	5	4	5	4	5	4	5	4	5	5	4	5	59	5	4	5	4	4	5	27	3	4	3	4	4	5	1	24	5	5	5	5	4	5
20	1	1	2	4	4	3	3	4	4	3	4	3	4	36	3	3	2	3	3	3	3	3	3	3	3	2	3	37	4	2	4	4	4	4	22	5	5	2	2	5	5	5	29	2	2	2	3	4	2
23	1	1	2	3	3	3	3	4	4	4	4	4	4	36	3	4	4	4	4	4	4	4	4	4	5	5	4	53	5	0	5	4	4	5	23	4	4	4	4	4	5	5	30	2	3	3	3	5	3
18	0	1	2	3	4	3	4	4	4	2	4	3	4	35	4	4	4	4	4	4	4	4	0	2	4	4	2	44	2	2	4	2	3	5	18	4	5	4	1	1	5	2	22	2	2	2	2	4	3
19	0	1	2	3	4	4	4	3	4	3	4	3	4	36	4	4	4	4	4	5	5	5	4	5	5	5	4	58	4	3	4	0	4	3	18	4	4	1	4	4	4	4	25	4	3	2	2	4	4
18	0	1	2	3	5	3	5	3	4	4	3	3	3	36	4	4	5	3	4	4	3	3	2	3	2	3	3	43	4	1	4	1	3	3	16	4	5	5	5	1	3	4	27	3	3	1	1	4	3
20	1	1	2	4	4	4	4	4	4	4	4	4	4	40	4	4	1	4	4	4	4	4	4	4	4	4	4	49	4	1	2	0	5	5	17	4	2	5	5	5	2	2	25	4	2	2	2	3	4
20	1	1	2	4	3	3	4	4	5	4	4	4	4	39	5	2	2	3	5	5	5	5	2	3	4	5	4	50	3	1	4	3	4	4	19	4	4	1	4	1	5	5	24	3	3	2	2	2	4
20	0	1	2	4	4	5	4	4	4	4	4	4	4	41	3	4	4	4	4	4	4	4	2	4	4	4	2	47	4	1	2	2	4	5	18	4	2	4	4	4	4	4	26	4	2	4	2	4	4
18	0	1	2	3	4	2	4	4	4	4	3	3	3	34	3	4	4	4	4	4	4	4	3	4	4	4	3	49	3	2	4	2	3	3	17	5	5	1	5	5	4	4	29	3	2	2	2	3	3
21	1	1	2	4	3	4	3	5	5	3	3	3	3	36	1	1	5	5	1	5	5	5	5	5	5	5	5	53	5	3	3	5	5	5	26	4	4	4	4	1	3	3	23	1	1	1	1	4	4
19	0	1	2	4	3	4	4	4	4	4	4	4	4	39	4	5	4	4	3	2	4	4	3	4	4	4	4	49	4	2	4	4	3	4	21	5	5	4	5	4	1	0	24	4	2	2	2	4	4
20	1	1	2	3	4	2	4	4	4	3	4	4	4	36	4	4	3	4	5	4	3	4	2	4	4	0	2	43	4	2	2	2	4	4	18	3	3	1	2	2	5	5	21	4	2	1	1	4	2
18	0	1	2	3	4	2	3	3	4	3	3	3	3	31	3	2	2	4	4	4	3	2	1	0	3	2	4	34	4	2	3	0	3	4	16	4	2	3	5	3	1	1	19	3	2	3	3	3	3
19	1	1	2	3	5	4	5	4	4	5	4	3	4	41	5	4	4	5	5	4	5	5	0	5	5	3	5	55	4	0	5	3	5	5	22	3	0	1	1	1	5	2	13	4	3	1	1	4	1
19	0	1	2	3	2	3	2	1	0	1	0	1	0	13	0	1	0	1	0	1	0	1	0	1	0	1	0	6	0	1	0	1	1	0	3	4	5	5	5	2	3	4	28	1	3	0	1	3	0
18	0	1	2	4	5	4	5	5	5	4	4	4	4	44	4	4	5	4	5	4	5	5	4	5	5	4	4	58	4	4	4	3	4	5	24	4	2	2	5	5	4	4	26	4	3	4	3	4	4
20	0	1	2	4	4	4	5	4	5	4	4	4	1	39	4	3	4	4	4	5	5	5	5	3	3	5	3	53	3	5	1	1	3	4	17	4	4	4	4	2	3	4	25	5	5	5	5	3	4
19	1	1	2	3	4	4	4	4	4	4	4	3	4	38	4	4	4	4	4	4	4	5	3	4	4	4	4	52	4	1	4	1	4	5	19	4	4	4	2	5	5	5	29	4	2	2	2	4	3
20	0	1	2	3	4	4	4	5	4	4	4	3	3	38	5	4	4	5	5	5	5	5	1	5	5	4	4	57	5	1	1	1	3	5	16	4	2	2	4	4	4	4	24	5	5	5	5	3	5
20	1	1	2	4	5	5	4	5	4	4	4	4	4	43	4	5	4	5	5	5	5	4	3	4	5	4	3	56	4	1	4	1	4	4	18	5	5	4	4	2	3	3	26	4	1	1	1	4	3
21	1	1	2	4	4	2	2	3	4	2	4	4	2	31	3	4	4	4	4	5	5	4	0	2	1	2	1	39	3	0	3	1	4	5	16	4	5	4	1	5	2	4	25	1	1	1	1	3	1
19	1	1	2	4	5	3	0	5	4	5	5	5	4	40	0	5	5	5	4	5	4	5	3	4	5	5	5	55	5	1	3	1	5	5	20	4	4	2	4	4	5	2	25	4	1	1	1	4	4
23	1	5	2	4	0	4	4	3	4	4	4	5	5	37	3	3	3	4	4	4	5	5	2	4	5	5	4	51	4	1	4	2	3	3	17	4	2	2	1	2	4	4	19	4	1	4	0	3	3
20	1	1	2	5	5	4	5	5	4	3	2	4	3	40	2	3	5	5	5	5	4	3	5	5	4	5	5	56	5	3	5	3	4	5	25	5	5	5	5	2	5	5	32	4	4	4	1	4	3
23	1	4	3	5	5	5	5	2	2	2	2	2	2	32	2	2	2	2	2	2	2	2	2	2	2	2	2	26	5	5	5	5	5	5	30	4	1	1	2	2	3	2	15	5	5	5	5	5	5
22	0	4	3	4	4	4	4	4	4	1	2	2	1	30	1	2	3	3	3	3	3	4	3	4	4	4	4	41	4	3	4	3	0	0	14	4	4	1	1	3	5	2	20	4	3	4	4	3	3
21	0	4	3	3	4	4	3	3	3	3	3	3	3	32	1	3	3	3	3	3	4	3	1	4	4	5	2	39	3	1	1	2	4	5	16	1	4	5	5	5	5	5	30	1	1	1	1	2	2
21	0	2	3	4	4	5	4	4	5	4	4	5	4	43	2	2	2	4	4	4	4	5	2	5	5	5	5	49	4	1	1	4	1	1	12	4	5	2	5	2	3	3	24	5	1	1	1	4	1
21	0	2	3	3	5	4	5	4	4	4	4	4	4	41	4	4	4	4	4	4	4	4	2	4	4	4	4	50	4	2	4	4	4	4	22	4	2	1	1	1	5	5	19	4	3	2	2	4	3
21	0	4	3	3	4	2	2	1	1	4	4	4	4	29	3	4	4	4	4	4	4	4	1	1	1	1	1	36	3	1	2	5	1	4	16	4	5	5	1	5	4	4	28	1	3	1	0	1	3
20	1	2	3	4	5	5	5	4	4	3	4	5	4	43	4	5	4	5	5	5	5	5	2	5	4	5	5	59	4	4	1	2	4	5	20	2	5	2	1	2	2	2	16	5	4	1	1	5	4
22	0	4	3	4	4	4	4	3	4	4	4	4	4	39	2	3	4	2	2	4	4	4	2	2	2	2	2	35	4	2	2	4	2	5	19	4	5	4	5	4	4	3	29	4	4	2	1	2	2
21	1	3	3	5	5	5	5	4	4	4	5	4	4	45	4	4	4	4	4	4	5	5	4	4	4	4	4	54	4	2	4	4	4	4	22	4	5	5	2	2	5	5	28	4	4	2	2	4	3
21	1	3	3	2	5	4	5	5	5	2	4	4	5	41	5	5	5	5	5	4	5	4	3	5	4	5	4	59	5	0	4	3	4	5	21	4	2	5	5	5	4	2	27	4	4	3	3	5	5
23	1	3	3	4	4	4	4	3	3	4	4	4	4	38	4	4	4	4	4	4	4	4	4	4	4	4	4	52	5	5	5	5	4	5	29	4	2	2	5	5	2	2	22	4	4	4	4	4	4
21	0	2	3	4	4	5	5	4	5	4	4	4	4	43	4	4	4	4	4	5	5	5	4	4	5	5	5	58	5	4	5	4	4	4	26	4	4	4	2	2	5	1	22	5	3	3	3	4	3
22	1	3	3	2	2	2	2	4	4	4	4	4	4	32	4	4	4	4	4	4	4	4	4	4	4	4	4	52	4	2	4	2	4	4	20	4	2	4	4	4	4	4	26	4	4	2	1	4	3
22	0	3	3	0	0	0	0	4	4	4	4	4	4	24	4	4	4	4	5	4	4	4	4	4	4	4	4	53	4	4	4	4	4	4	24	4	4	2	2	2	4	3	21	4	4	4	4	4	4
21	0	3	3	3	3	3	3	3	3	4	4	4	4	34	3	3	4	4	4	5	5	5	0	5	5	5	5	53	4	2	3	2	5	4	20	2	1	4	4	4	3	4	22	1	4	1	1	4	2
22	1	3	3	2	3	4	3	3	4	4	4	4	3	34	4	3	2	2	3	4	4	4	3	4	5	4	2	44	3	2	3	2	4	4	18	4	1	4	3	1	4	4	21	2	2	1	1	3	2
22	0	4	3	0	0	4	4	4	4	4	3	4	4	31	3	3	3	4	4	4	4	4	3	4	4	4	4	48	4	4	4	4	4	3	23	4	4	5	2	4	4	5	28	2	2	2	2	3	4
23	1	3	3	5	4	5	5	4	5	5	5	4	5	47	4	5	4	5	5	4	4	4	5	4	5	5	1	55	3	5	5	4	2	1	20	2	4	2	4	1	4	2	19	4	3	5	3	5	3
21	0	3	3	0	4	0	3	4	4	4	3	2	4	28	4	4	4	3	3	2	3	3	1	3	4	4	3	41	4	2	4	2	2	4	18	5	1	5	5	5	5	1	27	2	1	2	2	4	3
22	1	3	3	4	4	1	1	4	3	1	1	2	4	25	2	2	1	1	2	0	0	2	2	1	1	2	1	17	2	4	4	4	4	4	22	4	5	1	2	1	5	5	23	4	3	3	3	4	5
21	0	3	3	4	4	5	4	4	4	3	4	3	3	38	3	4	3	3	4	4	5	5	2	5	5	5	2	50	4	1	5	1	5	5	21	4	5	1	5	2	5	5	27	4	1	1	1	3	3
21	1	3	3	4	4	4	4	4	4	5	5	5	5	44	4	4	4	4	4	4	4	4	4	4	4	4	4	52	4	2	4	5	4	4	23	5	5	5	5	5	5	5	35	4	3	2	3	4	3
20	1	3	3	4	4	4	5	4	4	4	4	4	4	41	2	2	2	2	2	2	2	2	2	2	2	2	2	26	5	5	5	5	5	5	30	2	4	4	4	2	3	1	20	5	5	5	5	5	5
21	0	3	3	3	4	4	3	3	4	4	5	4	4	38	3	3	1	4	4	3	4	5	4	4	5	5	4	49	4	2	3	3	3	5	20	5	1	5	2	5	5	5	28	2	1	2	2	3	3
20	0	3	3	5	5	5	5	4	4	4	4	4	4	44	4	4	4	4	4	4	4	4	2	4	4	4	4	50	5	4	4	4	4	4	25	3	3	2	3	1	3	3	18	4	3	4	4	4	3
20	0	2	3	3	3	3	3	3	3	3	3	3	3	30	3	3	3	3	3	3	3	3	3	3	3	3	3	39	3	3	3	3	3	3	18	4	1	4	4	4	4	4	25	1	1	3	1	3	1
19	0	3	3	5	5	5	5	4	4	2	3	3	3	39	4	4	5	4	5	5	5	5	5	5	2	1	1	51	1	1	1	1	4	4	12	5	5	5	2	3	5	5	30	2	5	1	1	3	2
22	1	3	3	2	3	4	4	4	4	4	5	5	5	40	3	4	5	5	5	5	5	5	4	4	4	3	4	56	5	3	4	5	5	5	27	5	5	2	5	3	5	5	30	4	4	4	4	4	4
22	1	3	3	4	5	5	5	4	5	5	4	5	5	47	5	5	5	5	5	5	5	5	4	5	5	5	5	64	4	0	5	0	5	5	19	4	4	4	4	4	4	1	25	5	0	2	2	5	3
20	0	3	3	4	5	4	4	4	5	4	4	4	4	42	4	4	5	5	5	5	5	5	4	4	4	5	4	59	4	3	4	4	4	4	23	4	1	4	4	4	4	4	25	4	4	3	3	4	4
23	1	3	3	4	4	4	4	4	4	4	4	4	4	40	4	4	4	4	4	4	4	4	4	4	4	4	3	51	4	3	4	4	4	5	24	4	4	2	4	4	4	4	26	4	3	3	3	4	3
21	1	3	3	4	4	4	4	4	4	4	4	4	4	40	4	4	4	4	4	4	4	4	4	4	4	4	4	52	4	4	4	4	4	4	24	4	0	0	0	1	0	1	6	4	4	4	5	5	4
24	1	4	3	1	1	1	1	0	0	0	0	0	0	4	0	0	0	0	0	0	0	0	0	0	0	0	0	0	0	0	0	0	0	0	0	5	5	5	5	3	5	5	33	2	2	2	1	4	3
23	1	3	3	5	5	5	5	5	5	5	5	5	5	50	5	5	5	5	5	5	5	5	5	5	5	5	5	65	5	5	5	5	5	5	30	3	5	2	1	5	5	5	26	5	5	5	5	5	5
20	1	3	3	4	4	2	4	4	4	4	4	4	4	38	4	4	5	4	4	4	4	4	4	4	4	4	4	53	4	3	3	3	4	5	22	4	1	5	2	5	5	5	27	5	5	3	4	5	5
23	1	3	3	0	5	5	5	5	5	5	5	5	5	45	5	5	5	5	5	5	5	5	5	5	5	5	5	65	5	4	5	5	5	5	29	5	5	2	5	3	5	5	30	5	3	0	3	4	4
20	1	3	3	4	5	5	5	2	5	2	5	5	5	43	5	5	5	5	5	5	5	5	5	5	5	5	5	65	5	5	5	5	5	5	30	4	4	4	4	4	4	5	29	2	4	0	0	5	4
22	1	3	3	5	5	4	4	4	4	4	4	4	4	42	3	3	3	4	5	5	5	5	5	5	5	5	5	58	5	5	5	5	5	5	30	5	5	5	1	5	5	5	31	5	5	2	3	4	4
21	1	3	3	5	5	4	4	4	4	4	5	5	5	45	5	5	5	5	5	5	5	5	4	5	5	5	5	64	5	5	5	5	5	5	30	4	1	2	5	5	5	5	27	5	5	4	4	5	5
23	1	3	3	4	5	5	5	5	5	4	5	5	5	48	4	4	5	5	5	5	5	4	4	4	5	5	5	60	5	4	5	5	4	5	28	4	5	5	5	3	4	1	27	4	4	3	3	4	3
21	1	3	3	4	4	4	4	4	4	3	4	4	4	39	4	4	4	4	4	4	4	4	4	4	4	4	4	52	4	4	4	4	4	4	24	3	4	4	1	4	4	3	23	4	4	4	4	4	4
20	1	3	3	3	4	4	2	4	3	4	4	4	3	35	4	4	4	4	3	2	4	4	2	4	4	2	4	45	4	2	3	4	4	4	21	4	4	3	4	2	3	4	24	4	2	2	2	4	2
22	0	3	3	3	4	0	4	4	2	5	5	4	4	35	4	4	4	4	4	4	4	3	4	5	5	3	3	51	4	2	2	2	3	4	17	5	5	5	5	5	4	1	30	4	2	1	1	4	4
21	1	3	3	5	5	4	5	5	5	5	5	5	5	49	4	5	5	5	5	5	5	5	3	5	5	5	5	62	5	3	5	5	5	5	28	5	5	2	5	4	4	5	30	5	5	4	3	4	5
22	0	3	3	3	1	5	4	4	4	3	4	5	4	37	3	3	4	5	5	5	4	5	3	4	5	4	4	54	5	4	4	4	4	5	26	4	4	4	4	2	4	2	24	4	4	5	5	4	3
21	0	3	3	4	4	4	4	4	4	4	4	4	4	40	4	4	4	4	4	4	4	4	4	4	4	4	4	52	4	4	4	4	4	4	24	2	2	4	2	3	5	5	23	4	4	4	4	4	4
22	1	3	3	4	4	3	5	4	4	4	4	4	5	41	4	4	5	5	5	5	5	5	5	5	5	5	4	62	5	3	3	3	4	5	23	1	1	2	1	2	5	1	13	4	4	3	3	4	4
21	1	3	3	1	0	1	0	1	0	0	1	0	1	5	1	2	0	0	0	1	0	0	0	1	2	0	1	8	0	1	1	0	0	1	3	4	3	4	5	4	5	5	30	5	0	2	2	5	0
21	1	3	3	4	4	4	4	5	5	5	5	5	5	46	5	5	5	5	5	5	5	5	5	5	5	5	5	65	5	5	5	5	5	5	30	5	5	4	3	2	5	5	29	5	5	5	5	5	5
21	1	3	3	4	4	1	1	2	1	4	1	1	2	21	3	2	4	2	4	4	1	0	1	1	1	1	1	25	4	1	1	1	1	5	13	4	4	4	4	3	3	1	23	1	1	1	1	1	4
21	1	3	3	5	5	5	5	5	5	5	5	5	5	50	5	5	5	5	5	5	5	5	5	5	5	5	5	65	5	5	5	5	5	5	30	3	3	2	4	4	5	5	26	5	5	5	5	5	5
21	1	3	3	3	4	3	3	2	3	2	3	3	3	29	1	3	4	4	4	3	3	3	1	3	3	3	4	39	4	2	3	4	3	3	19	2	2	5	1	2	3	3	18	4	4	4	4	4	3
20	0	3	3	4	4	4	4	4	4	4	4	4	4	40	4	4	4	4	4	4	4	4	2	4	4	4	4	50	4	2	4	4	4	4	22	5	5	5	5	5	4	4	33	4	2	2	2	4	3
20	1	2	3	4	3	4	3	4	5	2	2	1	0	28	2	4	3	5	5	4	4	3	0	3	4	1	4	42	5	1	3	4	0	5	18	1	1	1	4	4	5	1	17	5	3	2	2	4	4
22	1	2	3	4	5	4	5	4	4	4	5	4	3	42	4	5	3	4	5	4	5	4	5	4	3	5	4	55	5	3	5	5	5	5	28	5	1	5	5	2	5	5	28	4	4	3	3	4	4
20	1	2	3	4	4	3	4	4	4	3	4	4	4	38	4	5	4	4	5	5	4	4	2	4	4	5	3	53	2	1	4	4	4	4	19	4	4	4	3	3	4	4	26	4	1	4	4	4	4
21	0	3	3	3	3	5	4	4	4	4	5	5	5	42	4	5	5	5	5	5	5	5	5	5	5	5	5	64	4	3	3	3	5	5	23	2	2	2	1	4	4	1	16	5	5	3	3	5	4
20	1	2	3	2	2	1	4	1	2	4	1	1	1	19	1	2	2	4	4	4	4	1	1	1	4	1	4	33	4	1	2	4	4	1	16	2	2	4	4	5	4	4	25	4	2	2	2	3	2
21	0	2	3	4	4	4	5	4	0	4	5	5	5	40	3	4	5	5	5	5	5	5	4	4	4	4	5	58	5	3	5	5	5	5	28	3	3	4	1	2	0	1	14	5	3	2	2	4	3
20	0	2	3	4	4	4	5	4	5	4	5	5	4	44	4	5	5	5	4	5	4	5	5	5	4	5	4	60	4	4	4	4	5	5	26	4	1	2	4	3	5	1	20	4	3	3	4	5	5
21	1	2	3	4	4	5	5	4	4	4	5	5	5	45	4	4	4	4	5	5	4	5	5	5	5	5	5	60	5	5	5	5	5	5	30	3	3	5	4	4	5	5	29	5	2	3	2	5	3
22	1	3	3	3	4	3	4	3	3	3	4	4	4	35	3	3	2	4	4	4	4	4	3	5	5	5	5	51	4	2	3	2	2	2	15	2	2	3	2	2	5	5	21	2	2	1	1	1	3
22	0	2	3	4	4	5	5	3	3	4	4	4	4	40	5	4	5	4	5	4	5	4	5	4	5	4	5	59	4	5	5	4	5	4	27	2	2	4	3	2	5	2	20	5	2	0	0	4	2
22	1	2	3	5	5	5	5	5	5	5	5	5	5	50	5	5	5	5	5	5	5	5	5	5	5	5	5	65	5	5	5	5	5	5	30	3	4	2	1	5	4	5	24	5	5	5	5	5	5
20	0	2	3	3	4	4	4	4	4	4	4	4	4	39	4	2	3	2	3	4	5	5	3	1	4	2	4	42	4	2	3	3	2	5	19	3	2	5	3	4	5	2	24	4	2	1	1	4	2
23	0	4	3	4	4	4	5	3	4	4	3	4	4	39	4	5	4	4	3	3	4	3	5	5	5	5	5	55	4	4	5	5	1	4	23	1	1	1	3	1	5	5	17	4	4	4	5	5	5
22	1	2	3	4	4	3	4	4	4	4	4	4	4	39	3	4	4	2	4	4	4	4	4	4	4	4	4	49	4	4	4	4	2	4	22	0	0	2	1	2	5	2	12	4	2	4	4	4	4
23	1	4	3	2	4	1	4	2	3	4	4	4	3	31	1	1	1	3	3	3	1	3	1	2	3	3	3	28	4	2	2	4	1	4	17	5	5	5	5	1	5	2	28	4	2	1	1	4	4
20	0	2	3	4	4	4	4	2	3	4	4	4	4	37	5	4	4	4	4	4	4	4	4	4	4	4	4	53	4	2	4	3	4	5	22	1	1	4	2	3	4	3	18	4	4	3	3	5	4
21	1	3	3	3	4	4	5	4	4	4	4	4	4	40	1	1	1	1	1	1	1	1	1	1	1	2	2	15	5	3	5	5	5	5	28	4	5	5	5	3	3	3	28	4	3	3	3	5	5
22	0	4	3	4	4	3	3	4	4	1	2	2	1	28	2	3	2	2	4	4	3	3	1	1	1	1	1	28	4	2	4	2	2	2	16	4	4	4	2	4	4	4	26	1	1	1	1	4	4
21	0	4	3	4	4	4	4	4	4	4	4	4	4	40	4	4	2	2	2	2	4	4	1	4	4	4	4	41	4	2	2	2	1	4	15	1	1	4	4	2	4	2	18	3	1	1	1	2	3
20	0	2	3	5	5	5	5	5	5	5	5	5	5	50	5	5	5	5	5	5	5	5	5	5	5	5	5	65	5	5	5	5	5	5	30	3	1	5	2	4	4	4	23	5	5	5	5	5	5
21	0	2	3	3	4	2	4	4	4	3	4	4	3	35	3	4	4	4	4	4	2	3	2	3	4	2	5	44	4	2	4	4	4	4	22	3	3	2	5	1	5	5	24	4	4	4	4	4	3
21	0	3	3	4	4	4	4	4	4	4	4	4	4	40	4	4	4	4	4	4	4	4	4	4	4	4	4	52	4	4	4	4	4	4	24	1	1	2	4	3	5	2	18	4	4	4	4	3	4
22	0	4	3	4	4	4	4	3	3	4	2	3	2	33	3	4	3	4	4	4	4	4	2	4	4	3	4	47	4	2	3	2	4	4	19	1	1	2	2	3	3	3	15	4	2	3	3	3	4
22	0	4	3	4	4	4	4	4	4	4	5	5	5	43	3	5	5	5	5	5	5	5	5	5	5	5	5	63	4	5	4	4	4	4	25	5	1	5	5	2	5	2	25	4	0	0	0	4	4
22	0	3	3	0	1	0	1	2	1	0	0	0	1	6	0	0	0	0	0	0	0	0	0	0	0	0	0	0	2	0	0	1	0	0	3	4	4	4	3	3	4	3	25	4	4	4	5	5	5
22	1	4	3	4	5	3	4	4	4	5	4	4	5	42	3	4	5	5	5	5	4	4	2	4	5	4	5	55	5	2	4	2	3	3	19	4	4	1	4	4	4	4	25	5	0	2	2	4	4
20	1	3	3	4	4	4	4	4	4	4	4	4	4	40	4	4	4	4	4	4	4	4	4	5	4	4	4	53	4	3	4	4	4	4	23	3	3	2	4	4	4	2	22	4	3	3	3	4	4
19	1	2	3	4	5	5	5	4	5	5	4	5	4	46	3	5	5	5	4	5	5	5	5	5	5	5	4	61	4	0	5	0	4	5	18	4	0	4	4	2	4	4	22	5	0	0	0	5	5
20	0	3	3	4	4	4	4	4	4	2	2	2	2	32	4	4	4	4	4	4	4	4	4	4	4	4	4	52	4	4	4	4	4	4	24	4	1	5	5	5	5	5	30	5	4	4	4	4	4
21	0	4	3	4	4	4	4	4	4	4	4	4	4	40	4	4	4	4	4	4	4	4	4	4	4	4	4	52	4	4	4	4	4	4	24	2	2	1	4	4	4	3	20	4	4	4	4	4	4
22	0	2	3	4	5	4	4	4	4	4	3	3	1	36	4	4	3	5	5	5	4	4	3	4	4	4	5	54	4	2	4	3	3	4	20	3	3	1	4	2	4	2	19	4	2	2	2	4	3
20	1	2	3	4	4	3	3	4	4	4	4	4	4	38	3	3	3	3	3	3	3	4	4	4	4	0	4	41	4	4	4	4	4	4	24	0	0	5	5	5	4	5	24	3	4	4	4	5	4
20	0	2	3	5	5	5	5	5	5	2	2	0	2	36	5	5	5	5	5	5	5	5	5	5	5	5	5	65	5	3	5	5	5	5	28	4	4	2	4	4	4	4	26	5	3	2	2	4	3
22	1	3	3	4	4	5	5	5	5	4	4	5	5	46	4	5	5	5	5	5	5	5	5	4	5	5	5	63	4	3	4	4	5	5	25	4	1	4	4	4	4	2	23	4	5	5	5	5	4
22	1	2	3	4	5	3	5	5	5	5	4	4	5	45	5	4	5	5	5	5	5	5	4	5	5	5	5	63	5	3	5	4	5	5	27	2	2	4	2	4	4	3	21	5	5	3	3	5	5
21	0	2	3	4	5	4	5	4	5	5	5	4	4	45	5	5	5	5	5	5	5	5	3	5	5	5	5	63	4	1	3	4	5	5	22	4	4	5	4	2	4	4	27	5	1	2	2	5	3
21	0	2	3	2	5	2	4	4	4	4	5	4	4	38	3	4	4	4	4	4	5	5	2	4	4	4	4	51	4	2	2	4	4	5	21	2	2	2	3	3	4	2	18	4	0	2	0	4	3
25	1	4	3	3	4	3	2	3	4	1	2	3	4	29	1	5	5	5	5	5	5	5	1	5	5	4	5	56	3	1	1	1	5	5	16	5	5	5	4	4	5	5	33	4	0	0	0	4	2
20	0	3	3	5	5	5	5	5	5	5	5	5	5	50	5	5	5	5	5	5	5	5	5	5	5	5	5	65	5	5	5	5	5	5	30	4	3	2	2	2	5	5	23	5	5	5	5	5	4
22	0	3	3	4	5	2	4	4	4	3	4	4	4	38	4	4	3	5	5	4	4	4	2	4	4	4	2	49	4	3	3	2	3	4	19	2	2	5	3	4	4	2	22	1	1	1	1	3	2
22	1	3	3	5	5	5	5	5	5	4	4	4	4	46	3	4	3	4	5	5	5	5	5	5	5	5	5	59	5	5	5	5	4	4	28	2	1	2	3	4	4	4	20	4	4	4	4	5	4
19	0	2	3	5	5	5	5	5	5	5	5	5	5	50	5	5	5	5	5	5	5	5	5	5	5	5	5	65	5	3	5	5	3	5	26	4	2	4	2	4	4	2	22	5	3	3	3	5	3
22	0	2	3	4	4	2	3	3	5	3	5	4	5	38	3	2	4	4	5	5	5	5	1	4	4	5	5	52	4	3	5	5	3	5	25	5	5	2	4	5	5	2	28	4	4	2	2	5	3
21	1	2	3	2	4	2	4	3	4	2	3	4	4	32	2	4	4	2	2	2	3	4	2	1	4	4	4	38	2	2	4	2	2	4	16	1	1	3	2	2	2	1	12	4	2	2	2	4	2
20	0	2	3	4	5	4	4	4	5	4	4	4	4	42	4	4	5	5	5	5	5	5	4	5	5	5	5	62	5	4	3	4	4	5	25	4	4	2	4	4	4	5	27	4	4	5	5	4	4
20	0	2	3	5	5	4	5	2	4	4	4	4	4	41	3	4	4	4	4	4	3	4	2	4	4	4	4	48	4	2	5	5	4	4	24	3	1	5	3	5	5	5	27	4	4	2	4	4	4
21	1	2	3	3	0	3	3	3	3	3	3	3	3	27	3	3	3	3	3	3	3	3	3	3	3	3	3	39	5	5	5	5	4	4	28	2	2	2	3	4	4	2	19	4	4	4	4	4	4
20	0	2	3	4	4	2	4	4	4	3	3	3	2	33	4	4	3	5	5	2	3	4	3	4	4	4	2	47	4	2	4	4	4	4	22	2	2	4	2	2	4	2	18	2	1	1	1	3	2
20	0	2	3	3	4	1	5	0	1	0	1	1	1	17	3	1	2	3	3	3	3	3	3	3	3	3	3	36	3	3	3	3	1	1	14	5	5	4	2	4	4	1	25	5	0	2	3	5	5
19	1	2	3	3	4	3	3	4	4	2	4	4	4	35	4	5	4	3	4	4	3	4	4	5	4	4	4	52	4	4	5	3	4	4	24	2	4	2	4	4	4	4	24	4	2	2	4	4	4
21	1	2	3	4	4	5	4	4	4	4	5	4	4	42	4	4	4	5	4	5	4	4	4	4	5	4	4	55	5	4	5	5	5	5	29	4	1	1	4	1	4	4	19	4	4	4	4	5	4
22	1	2	3	0	3	5	4	3	3	4	3	4	3	32	3	3	4	5	4	4	4	4	4	4	4	5	5	53	4	1	3	3	3	3	17	1	1	3	2	3	4	2	16	4	1	1	1	4	3
20	1	2	3	4	2	1	2	2	2	4	1	4	4	26	1	5	5	5	5	5	5	5	4	4	4	5	4	57	2	1	1	1	5	4	14	4	4	1	1	4	4	4	22	3	3	0	3	5	4
23	1	3	3	4	4	5	5	5	5	4	5	5	5	47	5	4	4	5	5	5	5	5	5	5	5	4	5	62	5	4	5	5	5	5	29	4	2	4	4	4	4	1	23	4	5	0	0	4	4
21	0	2	3	4	3	2	2	4	4	3	4	4	4	34	2	3	2	5	5	5	4	5	1	3	5	0	5	45	4	1	4	4	0	5	18	3	4	2	4	2	3	4	22	4	1	3	3	3	1
20	1	2	3	4	4	3	4	4	4	3	4	4	4	38	3	4	2	2	2	2	2	5	2	5	5	5	2	41	4	0	0	0	4	5	13	4	4	1	3	4	4	1	21	2	2	2	2	3	2
20	1	2	3	4	4	3	5	4	5	3	4	4	4	40	4	3	4	4	4	4	4	4	4	4	4	4	4	51	4	2	3	2	4	5	20	4	4	5	5	4	5	4	31	4	2	2	2	4	3
19	0	2	3	4	5	0	4	4	5	4	4	4	4	38	2	4	5	5	5	5	5	5	0	4	4	4	4	52	4	3	4	3	4	5	23	4	2	4	4	5	5	1	25	4	0	2	0	4	4
21	0	3	3	4	4	4	4	3	4	4	4	4	4	39	3	4	4	4	4	4	4	4	4	4	3	3	4	49	5	2	3	2	3	4	19	3	3	1	3	3	3	3	19	3	2	2	2	4	2
21	0	3	3	4	4	4	4	3	4	4	5	4	4	40	4	4	4	4	3	4	4	4	4	4	4	4	4	51	4	4	4	4	4	4	24	5	2	4	4	3	4	5	27	4	4	3	3	3	3
22	0	3	3	4	4	4	4	5	4	3	4	4	3	39	3	3	4	4	4	4	4	4	1	3	2	3	3	42	4	3	3	4	3	1	18	5	5	1	5	5	5	5	31	4	2	2	3	4	3
21	0	2	3	3	4	3	3	4	4	3	4	4	2	34	2	4	4	4	4	4	4	4	2	4	4	4	4	48	4	2	3	4	4	4	21	4	4	2	4	4	4	4	26	4	2	2	2	3	3
21	0	3	3	2	2	2	4	0	0	2	2	2	2	18	4	4	3	4	4	3	5	3	3	2	2	2	2	41	4	2	2	2	3	3	16	3	2	1	2	3	2	2	15	1	1	1	1	1	1
19	0	2	3	3	4	5	4	4	4	4	4	3	3	38	3	4	3	3	4	4	4	5	3	4	4	5	4	50	4	4	4	4	4	4	24	4	4	2	4	3	3	1	21	4	4	3	4	4	3
22	1	3	3	3	4	3	5	4	3	3	4	5	4	38	5	4	3	2	1	4	2	1	1	5	4	4	2	38	3	2	3	4	4	5	21	4	1	4	4	1	4	4	22	3	2	2	2	4	4
19 years	0	3	3	4	4	4	4	4	4	4	4	4	4	40	4	4	4	4	4	4	4	4	4	5	5	5	5	56	4	4	4	3	4	4	23	3	3	3	2	4	3	3	21	4	3	2	2	4	3
20	0	2	3	4	4	2	3	3	4	4	4	3	4	35	4	4	4	5	5	5	5	5	4	5	4	5	4	59	4	5	4	3	4	4	24	3	4	1	4	2	4	4	22	5	3	2	2	4	3
20	0	3	3	4	4	4	4	4	4	4	4	4	4	40	4	5	3	4	4	4	4	5	3	4	4	4	4	52	4	1	4	4	4	5	22	3	4	4	4	1	4	3	23	3	2	4	4	4	3
23	1	4	3	3	3	3	4	3	3	3	3	3	3	31	3	3	3	3	3	3	3	3	2	2	2	2	2	34	3	4	4	3	3	3	20	3	4	3	4	4	3	1	22	3	3	3	3	3	3
22	0	2	3	5	5	5	5	4	4	3	3	3	4	41	4	4	4	4	4	4	4	4	4	4	4	4	4	52	4	2	2	3	2	5	18	1	1	1	2	1	1	1	8	4	4	2	1	4	2
25	1	5	3	4	4	5	4	3	5	4	5	4	5	43	5	4	5	5	4	4	4	4	5	4	4	5	4	57	4	3	4	4	5	5	25	4	4	5	4	4	5	4	30	2	2	2	2	4	3
23	1	5	3	0	4	5	4	4	4	4	3	4	4	36	5	4	3	4	4	4	5	4	2	3	1	2	2	43	5	1	4	4	4	4	22	5	3	1	4	5	2	3	23	4	4	2	1	3	4
23	1	5	3	0	1	0	4	1	4	1	1	1	0	13	1	1	1	1	1	1	1	0	0	1	4	0	1	13	0	0	0	1	1	1	3	4	1	4	4	4	4	4	25	1	5	4	3	0	4
25	1	5	3	0	4	4	4	4	3	4	5	5	5	38	2	1	2	4	4	4	5	4	5	5	4	5	4	49	4	2	2	2	1	1	12	4	3	1	4	5	4	4	25	4	2	2	3	3	3
19	1	2	3	3	3	4	4	4	3	4	3	4	4	36	2	3	3	4	4	3	4	4	2	3	3	4	4	43	4	3	3	3	2	2	17	4	3	3	2	1	4	1	18	4	2	3	3	4	3
21	1	2	3	3	3	3	3	3	3	3	3	3	3	30	3	3	3	3	3	3	3	3	3	3	3	3	3	39	4	4	4	4	3	3	22	3	3	1	3	3	3	3	19	3	3	3	3	3	3
20	0	2	3	2	3	4	2	2	1	2	5	4	4	29	2	3	4	4	4	3	4	5	3	5	3	5	3	48	3	2	2	4	4	4	19	3	4	4	4	4	4	3	26	3	1	1	1	4	3
20	0	2	3	4	4	3	4	4	5	2	4	4	3	37	4	4	3	4	4	4	4	4	1	4	4	4	4	48	4	2	3	4	4	5	22	4	1	4	4	1	3	2	19	4	2	2	2	4	4
20	0	1	3	5	5	5	5	5	5	4	4	4	4	46	5	5	5	5	5	5	5	5	1	5	5	5	5	61	5	1	3	2	3	5	19	2	3	1	4	5	2	1	18	2	1	3	3	5	3
19	1	1	3	4	5	4	4	4	4	4	2	3	3	37	4	3	4	4	2	4	3	4	1	3	4	3	1	40	4	1	1	1	1	4	12	2	2	1	5	3	3	4	20	2	1	1	1	4	4
19	0	1	3	3	3	2	2	2	2	1	5	5	5	30	1	2	1	4	4	3	1	4	1	2	3	1	3	30	4	0	2	2	2	4	14	4	2	4	4	2	3	2	21	3	3	1	2	2	4
20	1	2	3	3	1	1	1	3	3	1	2	1	1	17	1	3	4	2	5	2	4	3	1	3	2	0	3	33	5	0	0	5	2	4	16	4	4	2	3	4	3	4	24	4	2	2	2	4	2
21	1	2	3	4	4	5	4	2	1	2	2	1	1	26	4	5	5	4	5	5	4	4	4	4	5	3	0	52	4	2	4	4	4	4	22	3	3	3	3	3	3	3	21	4	4	4	4	3	3
20	1	1	3	4	4	3	3	4	3	5	3	3	3	35	5	4	5	5	5	5	4	4	4	4	5	4	4	58	4	3	4	2	2	2	17	4	4	1	3	1	1	3	17	4	3	2	2	4	3
18	0	1	3	4	4	4	4	4	4	4	4	0	0	32	4	4	4	4	4	4	4	5	4	4	5	4	5	55	4	0	4	0	4	5	17	4	1	2	4	4	4	4	23	4	5	4	4	4	4
19	1	1	3	0	0	0	0	4	4	5	5	5	5	28	4	4	5	4	5	5	5	5	5	4	4	5	5	60	5	4	5	4	4	4	26	4	5	5	5	3	5	5	32	4	3	5	4	4	4
20	0	1	3	4	4	1	4	4	4	4	3	3	3	34	1	4	4	1	4	1	4	4	1	4	4	4	1	37	4	1	4	4	4	4	21	4	4	4	4	1	4	4	25	3	1	1	1	4	2
19	0	1	3	4	4	4	4	4	4	4	4	5	5	42	5	4	5	4	5	5	4	5	4	4	5	5	4	59	5	3	4	3	4	5	24	4	4	2	2	3	2	2	19	4	2	2	2	4	4
21	1	2	3	4	4	5	4	4	4	4	5	4	4	42	4	4	5	5	5	5	5	5	4	5	5	4	4	60	4	3	4	3	4	3	21	3	1	4	4	3	2	4	21	3	2	2	2	4	4
20	0	2	3	3	4	2	2	5	5	5	5	4	5	40	4	3	4	4	4	4	5	5	2	5	4	2	3	49	4	1	2	3	3	4	17	3	3	1	2	1	3	2	15	3	2	3	3	4	4
21	0	2	3	4	1	3	4	3	4	4	4	4	4	35	2	4	4	4	4	4	4	5	1	4	4	4	3	47	4	2	2	3	3	4	18	3	4	1	4	2	4	4	22	3	2	3	3	4	4
19	1	1	3	4	2	4	4	5	4	3	3	4	4	37	4	4	4	2	3	4	4	4	4	4	4	4	4	49	1	0	4	4	3	3	15	4	2	4	4	4	4	4	26	4	3	3	2	4	3
21	0	3	3	4	4	4	3	4	5	4	4	5	5	42	4	3	4	4	4	5	5	4	5	5	5	4	5	57	4	2	2	4	4	4	20	4	2	4	4	4	4	1	23	4	3	4	3	4	2
18	0	1	3	3	3	4	3	5	5	5	5	4	5	42	5	5	5	2	5	3	5	5	5	5	5	5	5	60	5	3	5	5	3	5	26	4	1	1	5	4	4	4	23	5	3	2	2	5	5
18	0	1	3	4	5	5	4	4	4	4	4	3	3	40	4	5	5	5	5	5	4	4	2	4	5	4	2	54	5	4	4	0	4	5	22	4	4	1	2	4	4	4	23	4	0	0	0	4	3
20	1	2	3	3	4	2	1	1	2	4	4	4	4	29	2	2	4	4	4	4	4	2	2	2	2	2	2	36	2	2	2	2	2	2	12	4	1	2	4	3	4	1	19	3	2	2	2	4	3
21	0	3	3	4	4	4	4	3	4	4	4	4	4	39	4	2	2	4	2	2	3	4	2	4	4	4	1	38	3	3	3	3	3	3	18	4	4	2	1	1	3	4	19	2	2	2	2	2	2
19	0	1	3	4	4	5	4	4	4	3	4	3	5	40	4	4	3	4	5	5	5	5	3	4	5	4	5	56	5	4	4	2	3	5	23	4	4	2	4	4	3	3	24	4	0	0	0	5	4
20	1	1	3	2	4	3	5	5	5	3	4	2	4	37	5	4	3	3	3	5	5	5	1	5	5	5	5	54	4	1	5	5	3	5	23	3	3	3	1	1	4	2	17	5	5	5	5	5	4
19	1	1	3	5	5	5	5	2	5	5	5	5	5	47	5	5	5	5	5	5	5	5	5	5	5	5	5	65	5	5	5	5	5	5	30	4	4	4	4	4	4	4	28	5	5	5	5	5	5
19	0	1	3	4	4	4	4	1	1	4	4	4	4	34	4	4	4	4	4	4	4	4	4	4	4	4	4	52	4	4	4	4	4	4	24	5	5	5	5	1	5	5	31	4	4	4	4	4	4
18	0	1	3	4	4	4	4	4	4	4	3	4	3	38	4	4	4	4	4	5	5	5	3	4	4	5	5	56	4	2	0	0	4	5	15	3	5	4	4	3	4	4	27	4	4	4	3	4	4
22	0	4	3	3	3	3	3	3	3	3	3	3	3	30	3	3	3	3	3	3	3	3	3	3	3	3	3	39	3	3	3	3	3	3	18	4	4	3	2	3	4	2	22	3	3	3	3	3	3
23	1	4	3	5	5	5	5	2	2	1	1	1	1	28	1	1	1	1	1	1	1	1	1	1	1	1	1	13	4	4	4	4	1	1	18	2	2	2	2	2	2	2	14	1	1	1	1	1	3
22	1	4	3	4	4	4	4	4	4	1	1	4	4	34	4	4	4	4	4	4	4	4	4	4	4	4	4	52	4	4	4	4	1	1	18	4	4	4	4	4	4	5	29	4	4	4	4	4	4
23	1	4	3	1	5	4	2	4	2	5	5	5	5	38	2	5	3	5	5	5	4	2	1	3	5	1	1	42	3	1	1	1	1	5	12	3	2	2	2	3	3	1	16	4	1	1	1	1	4
19	1	1	3	0	0	0	0	1	1	1	1	1	1	6	1	1	1	1	1	1	1	1	1	1	1	1	1	13	1	1	1	1	1	1	6	5	5	5	5	5	5	2	32	3	5	5	5	5	4
19	0	1	3	4	2	4	5	5	5	5	5	4	4	43	3	3	3	5	3	3	2	2	2	2	4	0	0	32	3	0	0	0	0	0	3	4	4	4	2	1	4	4	23	3	0	0	0	0	3
20	1	1	3	2	3	2	1	5	5	3	4	5	5	35	1	3	4	4	5	3	4	4	2	2	4	0	1	37	5	2	4	3	0	5	19	4	4	4	4	4	4	4	28	2	1	1	1	4	3
18	0	1	3	4	4	4	4	3	3	5	5	5	5	42	2	3	5	3	4	4	4	4	3	4	4	4	4	48	4	4	4	3	4	4	23	3	3	2	3	3	3	2	19	4	3	2	2	3	4
21	0	1	3	4	5	3	4	3	4	0	4	3	4	34	5	5	5	3	4	4	4	4	3	4	4	4	4	53	4	4	3	0	4	5	20	3	4	5	4	1	3	4	24	4	2	2	2	4	4
23	0	1	3	4	4	3	3	4	3	4	4	3	4	36	3	4	4	3	4	4	3	3	3	1	4	4	4	44	4	4	3	4	3	4	22	4	4	4	4	4	4	4	28	4	3	4	4	5	4
18	0	1	3	0	4	4	4	4	4	4	3	0	4	31	4	1	4	0	4	4	4	4	4	4	4	4	4	45	4	3	2	4	4	4	21	4	5	5	5	1	5	5	30	0	4	0	2	4	4
19	0	1	3	4	4	4	2	1	4	4	2	4	2	31	4	2	3	4	4	4	4	4	2	4	4	4	2	45	4	2	2	2	4	4	18	4	5	5	5	5	4	5	33	2	2	2	2	2	1
19	0	1	3	3	4	2	2	3	4	2	2	2	2	26	4	4	1	2	4	4	4	5	3	4	4	5	3	47	3	4	4	4	4	4	23	3	2	1	4	1	0	2	13	4	2	4	4	4	4
20	1	1	3	4	4	2	4	4	4	4	4	4	4	38	4	4	4	5	5	5	5	4	4	4	4	4	4	56	4	4	5	5	4	4	26	4	2	4	2	2	2	3	19	4	4	1	1	4	3
19	1	1	3	3	4	3	4	3	3	4	4	3	3	34	3	4	2	2	4	2	4	4	2	4	4	2	2	39	4	4	4	2	3	4	21	4	4	4	1	4	4	4	25	2	2	2	2	2	3
21	1	1	3	5	5	5	4	5	4	5	5	5	5	48	4	5	5	1	5	5	5	4	1	5	5	2	4	51	5	4	5	4	5	5	28	3	4	4	4	1	3	2	21	2	2	2	2	5	5
19	0	1	3	3	4	4	0	4	4	0	1	3	5	28	1	1	1	2	0	5	1	5	0	5	5	5	5	36	3	3	0	2	5	4	17	4	4	2	2	4	3	3	22	1	1	1	1	4	4
23	1	4	3	4	5	4	5	4	4	4	4	5	3	42	3	4	5	4	5	5	4	5	1	4	5	4	5	54	4	2	3	2	4	4	19	2	2	4	1	0	4	4	17	4	4	1	1	4	4
18	0	1	3	4	4	4	3	3	4	5	4	4	4	39	4	4	4	4	4	4	4	4	3	4	4	4	4	51	4	2	3	3	3	3	18	4	4	2	4	2	2	2	20	4	3	3	2	5	4
20	0	1	3	4	4	3	5	5	4	3	3	4	4	39	4	4	4	4	4	4	4	4	3	5	4	5	3	52	4	0	3	2	3	5	17	4	4	3	2	4	4	3	24	0	0	0	0	5	3
18	0	1	3	3	3	4	3	2	2	5	4	3	3	32	2	3	3	4	4	3	3	3	1	2	3	3	2	36	4	2	3	2	3	4	18	4	4	4	4	4	4	4	28	4	5	1	1	4	2
21	0	4	3	3	2	4	4	4	5	5	5	5	5	42	1	1	1	3	3	1	4	0	1	0	2	2	2	21	4	1	1	1	0	0	7	2	4	3	4	3	4	2	22	1	1	1	1	2	4
20	1	1	3	4	2	3	4	4	4	3	4	3	3	34	4	4	1	1	3	3	2	2	0	0	2	1	1	24	5	3	3	3	3	4	21	5	5	5	5	1	5	2	28	5	4	3	3	4	3
18	1	1	3	4	4	4	4	4	4	3	4	3	3	37	4	4	4	4	4	4	4	4	3	4	4	4	4	51	3	1	4	3	4	4	19	1	4	1	4	4	4	4	22	4	3	3	3	5	3
19	1	1	3	2	4	2	2	4	2	2	2	2	2	24	4	4	4	4	4	4	2	4	2	2	4	2	4	44	2	2	2	4	4	4	18	4	2	4	4	1	5	1	21	4	2	2	1	2	2
18	0	1	3	3	4	4	4	5	5	4	4	4	4	41	4	4	4	4	4	2	4	4	4	4	4	4	4	50	3	3	4	3	4	4	21	4	4	4	4	4	4	3	27	3	4	4	4	4	4
19	0	1	3	3	5	4	4	4	4	4	4	4	4	40	4	4	5	4	4	4	4	5	5	5	5	5	5	59	4	4	5	5	4	5	27	2	2	4	3	3	4	4	22	4	4	2	4	4	4
18	1	1	3	1	1	1	1	1	1	1	1	1	1	10	1	1	1	1	1	1	1	1	1	1	1	1	1	13	1	1	1	1	1	1	6	3	4	2	4	4	4	5	26	4	4	2	2	4	4
21	1	1	3	4	5	3	4	4	3	3	4	4	4	38	3	4	4	3	4	3	4	3	3	4	4	4	4	47	4	4	4	3	4	4	23	4	4	4	4	4	4	2	26	2	2	2	2	5	4
20	1	1	3	5	4	5	5	5	5	5	5	5	5	49	5	5	5	5	5	5	5	5	5	5	5	5	5	65	5	4	5	4	5	5	28	4	4	2	4	4	3	4	25	5	4	3	3	4	5
20	1	1	3	4	4	4	2	4	4	4	4	4	2	36	4	4	3	4	4	4	4	4	2	5	5	3	2	48	4	4	4	4	5	5	26	4	1	1	4	1	4	2	17	5	5	4	4	5	4
19	1	1	3	4	5	5	5	5	5	5	5	5	5	49	2	2	2	2	2	2	2	2	2	2	2	2	2	26	5	5	5	5	5	5	30	3	3	3	1	3	3	4	20	4	4	4	4	4	4
19	1	1	3	5	5	0	0	3	5	5	5	5	2	35	3	4	4	2	5	3	4	5	2	3	2	2	1	40	5	2	2	2	2	5	18	3	4	1	1	3	3	5	20	2	2	1	1	4	1
20	1	1	3	3	3	5	4	3	5	2	2	4	4	35	2	3	4	2	4	4	4	4	0	2	4	4	4	41	4	1	1	4	1	4	15	3	2	5	4	3	3	2	22	4	1	1	1	4	1
19	0	1	3	3	4	4	3	5	4	3	4	5	5	40	0	2	3	0	5	5	5	5	3	5	4	5	5	47	5	0	0	0	3	5	13	2	3	2	3	3	3	4	20	4	5	2	2	3	1
22	1	5	3	3	5	4	5	1	1	5	4	4	4	36	5	4	3	5	4	4	5	4	4	3	4	4	4	53	5	1	4	2	5	5	22	4	4	4	4	4	5	4	29	3	1	4	4	5	5
20	0	1	3	5	4	5	4	5	4	4	5	5	5	46	2	4	5	4	5	4	3	4	4	4	4	4	3	50	3	4	4	3	5	5	24	4	2	1	1	4	4	2	18	3	5	1	1	3	4
21	1	4	3	1	1	1	1	1	2	1	1	1	1	11	1	1	1	1	1	1	1	1	1	1	1	1	1	13	1	1	1	1	1	1	6	4	4	4	4	2	4	4	26	4	3	4	2	4	3
19	1	1	3	1	1	3	5	5	5	5	3	4	5	37	5	5	4	1	1	5	5	3	5	3	4	3	4	48	3	1	5	5	1	5	20	4	2	1	3	4	4	3	21	4	3	5	5	2	5
19	1	1	3	3	4	4	4	4	4	5	4	4	3	39	3	4	4	4	4	4	4	4	2	4	4	4	4	49	4	3	4	3	4	5	23	2	2	1	4	4	4	2	19	4	2	3	3	4	4
22	0	2	3	4	4	5	4	4	4	5	4	4	4	42	5	4	4	5	5	4	4	5	4	4	5	4	4	57	4	4	4	4	3	3	22	3	4	4	3	3	4	4	25	4	4	3	3	4	3
21	0	2	3	5	5	5	5	5	5	5	5	5	5	50	5	5	5	5	5	5	5	5	5	5	5	5	5	65	5	5	5	5	5	5	30	4	4	1	4	4	4	4	25	5	1	1	2	4	4
21	0	2	3	4	3	4	4	4	4	4	4	5	4	40	4	2	4	4	4	4	5	5	1	5	5	5	4	52	5	2	3	5	4	5	24	4	4	4	4	5	5	2	28	4	3	2	2	4	4
21	0	2	3	4	5	3	3	4	4	3	2	4	4	36	2	3	2	3	3	4	4	3	2	4	4	4	4	42	4	2	2	2	4	5	19	4	2	2	2	4	4	2	20	4	1	1	1	2	1
21	0	2	3	3	3	2	3	4	4	2	4	4	3	32	4	4	4	5	4	5	5	5	0	3	5	5	5	54	4	2	1	1	2	4	14	3	2	4	4	4	3	1	21	3	2	1	1	4	3
19	0	2	3	4	4	4	0	4	4	4	4	4	4	36	3	4	3	4	4	4	4	4	4	4	4	4	4	50	4	2	4	4	3	4	21	4	3	3	3	2	4	3	22	3	3	3	3	3	3
20	0	2	2	0	3	4	4	4	2	4	4	2	3	30	4	2	4	4	4	2	2	4	1	4	4	4	4	43	4	1	1	1	2	4	13	3	2	2	3	5	5	2	22	4	2	2	2	4	4
21	1	2	2	3	4	4	4	5	4	5	4	5	4	42	4	3	5	4	3	4	5	4	4	5	4	3	4	52	5	2	4	4	3	3	21	4	4	3	4	4	4	2	25	4	4	3	4	4	5
19	0	2	3	4	4	4	4	4	4	4	4	4	4	40	4	4	4	4	4	4	5	5	0	4	4	4	4	50	4	4	4	4	3	4	23	4	2	4	4	4	4	4	26	2	2	1	1	4	3
20	1	2	2	1	4	4	4	4	4	1	1	2	2	27	3	3	3	3	3	3	3	3	3	3	3	3	3	39	4	4	3	4	2	3	20	2	4	2	2	4	4	4	22	4	3	4	4	4	3
21	1	2	3	0	0	5	5	5	5	5	5	5	5	40	5	5	5	5	5	5	5	5	5	5	5	5	5	65	5	5	5	5	5	5	30	4	4	4	4	1	5	1	23	4	4	4	4	4	4
18	1	2	2	4	4	1	3	2	3	2	3	3	3	28	1	3	3	3	3	3	3	3	3	3	3	3	3	37	3	3	3	3	1	2	15	4	3	2	4	4	4	4	25	4	3	3	3	2	2
20	1	2	2	4	5	4	4	4	4	4	4	4	4	41	4	4	4	4	4	4	4	4	3	4	4	4	4	51	4	4	4	4	4	4	24	4	4	4	4	4	4	3	27	4	4	4	4	4	4
20	0	2	2	4	4	4	4	5	5	4	4	4	4	42	3	3	3	3	3	3	3	3	3	3	3	3	3	39	4	4	4	4	1	1	18	3	1	1	3	3	3	4	18	4	4	4	2	4	4
20	0	2	2	4	4	4	4	4	4	4	4	4	4	40	4	4	4	4	4	4	4	4	4	4	4	4	4	52	4	4	4	4	4	4	24	4	1	4	3	4	4	4	24	4	2	2	2	4	2
20	0	2	2	4	4	3	3	4	4	4	4	4	4	38	4	3	4	4	5	5	5	5	4	4	5	4	5	57	5	2	2	2	4	5	20	2	4	3	4	5	3	3	24	4	2	2	2	3	4
21	1	2	2	4	4	2	4	4	4	4	4	4	4	38	4	4	4	4	4	4	4	4	4	4	4	4	4	52	4	1	1	1	2	4	13	2	3	3	3	3	3	4	21	4	2	2	2	2	2
22	1	2	2	3	3	3	3	3	3	3	3	3	3	30	1	1	1	1	1	0	0	0	0	0	0	0	0	5	0	0	0	0	0	0	0	4	2	1	4	5	5	1	22	0	0	0	0	0	0
19	0	2	2	0	0	1	1	0	0	1	1	2	2	8	5	5	5	5	5	4	4	4	4	4	4	4	4	57	0	1	2	3	0	2	8	4	3	3	3	3	3	3	22	2	3	3	1	4	5
19	1	2	2	4	4	4	4	4	4	4	4	4	4	40	4	4	4	4	4	4	4	4	4	4	4	4	4	52	4	4	4	4	5	5	26	4	2	1	4	3	5	1	20	4	4	4	4	4	4
21	0	2	2	0	4	4	4	4	4	4	4	4	4	36	2	4	5	5	5	5	5	5	3	1	2	5	1	48	5	2	2	2	0	0	11	4	4	4	3	5	4	3	27	1	1	1	1	2	1
19	0	2	2	4	4	4	4	5	5	4	4	4	4	42	4	4	4	4	4	4	4	4	2	4	4	4	4	50	4	3	4	3	4	4	22	4	2	2	3	4	4	2	21	4	2	2	2	4	4
19	1	2	2	1	3	4	3	2	1	1	2	2	1	20	2	1	2	1	2	0	3	4	4	3	3	3	2	30	4	3	4	3	4	5	23	5	2	4	4	3	4	1	23	3	3	4	3	1	2
19	0	2	2	4	4	4	4	5	5	4	3	4	4	41	4	4	4	4	4	4	4	4	2	4	4	4	4	50	4	1	4	1	4	4	18	4	4	4	4	4	4	4	28	4	2	2	2	4	4
21	0	2	2	4	4	4	4	4	4	4	4	4	4	40	4	4	4	4	4	4	4	4	4	4	4	4	4	52	4	3	4	3	4	4	22	4	4	1	4	5	5	3	26	4	3	3	4	4	3
22	1	2	2	3	4	3	3	4	4	4	4	4	4	37	3	3	3	4	4	3	4	4	3	4	4	4	4	47	4	3	4	3	4	4	22	5	3	4	4	4	3	1	24	4	3	3	3	4	3
21	0	2	2	4	5	4	4	4	4	5	5	5	4	44	5	5	5	5	5	5	4	4	0	3	3	4	3	51	4	1	4	1	4	4	18	4	2	3	3	2	4	1	19	4	4	2	2	4	4
20	0	2	2	3	3	3	3	3	3	3	3	3	3	30	3	3	3	3	3	3	3	3	3	3	3	3	3	39	2	2	2	2	2	2	12	1	1	1	1	4	3	4	15	3	3	3	3	3	3
20	0	2	2	4	4	4	4	4	4	4	4	4	4	40	4	4	4	4	4	4	4	4	4	4	4	4	4	52	4	3	4	3	4	4	22	4	4	2	4	5	4	4	27	3	4	2	2	4	3
19	0	2	2	3	3	3	3	3	5	4	5	4	3	36	3	2	5	3	3	4	4	5	1	4	4	5	5	48	3	3	4	3	4	4	21	4	4	4	4	3	4	1	24	4	4	4	4	5	5
20	0	2	2	3	3	2	2	4	3	3	2	3	3	28	3	2	3	2	2	2	3	3	1	1	3	2	1	28	4	2	0	0	0	3	9	4	2	2	2	3	4	3	20	2	0	0	0	3	3
21	1	2	2	4	4	4	5	4	4	4	3	4	5	41	4	5	4	5	5	5	4	4	4	5	5	5	5	60	3	4	4	5	3	3	22	1	3	4	1	2	4	2	17	3	3	4	4	4	4
21	0	2	2	4	4	5	2	4	5	4	4	3	2	37	3	4	3	4	4	4	4	4	4	4	4	4	4	50	4	1	1	1	4	4	15	1	1	1	4	5	5	4	21	2	1	1	1	1	1
20	1	2	2	4	4	4	3	4	3	4	4	4	3	37	4	3	4	4	4	3	4	4	4	4	4	4	3	49	4	3	4	3	4	4	22	2	4	2	3	4	4	1	20	4	4	3	4	4	4
20	0	2	2	4	4	4	4	4	4	4	4	4	4	40	4	4	4	4	4	4	4	4	4	4	4	4	4	52	4	4	4	4	4	4	24	4	1	1	1	4	5	3	19	4	4	4	4	4	4
19	0	2	2	3	3	3	3	3	3	3	3	3	3	30	3	3	2	4	4	4	4	3	2	3	3	4	2	41	3	3	3	2	2	2	15	4	3	2	3	3	3	5	23	3	0	0	0	3	3
21	1	2	2	4	4	4	3	4	4	3	4	3	4	37	4	4	3	4	4	4	4	4	4	5	4	4	5	53	3	3	2	2	3	4	17	5	5	5	5	5	5	3	33	5	4	3	3	4	3
20	1	2	2	4	4	4	4	4	4	4	4	4	4	40	4	4	4	4	4	4	3	4	4	4	3	4	4	50	4	4	4	4	3	3	22	2	3	3	2	4	4	2	20	4	3	3	3	4	4
19	0	2	2	5	5	5	5	5	5	5	5	5	5	50	5	5	5	5	5	5	5	5	2	4	5	5	5	61	5	4	5	5	4	4	27	2	4	3	4	3	4	3	23	4	4	2	2	5	4
21	0	2	2	3	4	4	4	4	4	4	4	4	3	38	4	4	4	4	4	4	3	4	2	4	4	3	2	46	4	2	2	2	2	3	15	1	3	3	1	2	4	4	18	4	2	2	2	4	4
20	0	2	2	4	0	4	4	4	4	3	4	3	3	33	4	3	4	4	4	5	4	4	3	3	4	3	4	49	4	2	3	2	3	4	18	4	4	1	3	4	2	3	21	4	4	3	3	4	4
20	1	2	2	3	3	4	3	4	4	3	3	2	2	31	2	3	4	4	4	4	3	3	3	3	3	3	3	42	4	3	3	3	3	4	20	3	1	3	3	2	4	1	17	4	3	3	3	3	3
20	0	2	3	4	3	4	2	4	4	4	4	3	3	35	4	3	2	4	3	4	4	2	5	5	3	3	5	47	5	2	4	3	4	4	22	1	1	4	4	4	4	2	20	5	1	2	2	4	4
21	1	2	2	2	2	3	3	3	4	4	4	4	4	33	3	4	4	4	4	4	5	4	3	4	4	4	4	51	3	1	2	1	3	4	14	5	2	3	3	2	4	1	20	4	1	1	1	4	2
20	1	2	2	2	4	2	3	3	4	4	4	4	4	34	3	4	4	4	4	4	5	4	3	4	4	4	4	51	3	1	2	1	3	4	14	5	1	0	1	0	1	2	10	4	1	1	1	4	2
21	1	2	2	3	4	2	4	3	3	3	1	2	2	27	4	3	3	4	3	4	3	5	4	4	4	5	4	50	2	1	2	2	3	3	13	5	4	3	3	3	4	4	26	4	0	2	3	2	3
20	1	2	2	0	1	1	1	3	4	2	3	3	4	22	4	4	5	4	4	5	4	4	5	4	4	4	5	56	3	3	3	4	4	4	21	4	4	4	4	1	1	3	21	3	3	4	4	4	4
22	1	2	3	4	3	4	4	4	3	2	1	2	1	28	4	3	3	4	4	3	4	4	4	3	4	3	4	47	4	4	4	4	3	3	22	3	2	3	3	3	3	4	21	4	3	3	3	4	4
21	0	2	2	4	4	4	4	5	5	4	4	4	5	43	4	4	4	4	4	4	4	4	4	4	4	4	4	52	4	3	4	2	4	4	21	4	4	4	3	2	4	2	23	4	2	2	2	4	4
24	1	2	2	3	4	3	2	4	5	4	3	4	5	37	2	1	2	2	2	3	2	5	4	5	5	5	4	42	3	3	5	3	5	5	24	4	2	4	3	3	3	2	21	3	3	3	3	3	3
21	1	2	2	4	4	3	2	4	4	4	4	5	4	38	3	4	4	4	4	4	4	2	1	4	4	2	2	42	4	1	4	1	2	2	14	4	2	4	3	2	3	2	20	3	1	1	1	4	1
19	0	2	2	3	4	4	2	2	3	2	4	4	3	31	4	4	4	5	5	5	5	5	2	4	4	4	5	56	3	1	1	1	4	4	14	2	2	3	2	3	3	2	17	3	1	1	1	3	2
22	1	2	2	4	5	0	4	4	4	4	3	4	4	36	3	5	4	4	4	4	4	4	3	3	4	3	4	49	4	2	3	3	3	4	19	4	4	4	4	4	3	2	25	2	3	3	3	3	3
20	0	2	2	4	5	3	5	5	5	4	4	4	3	42	5	4	5	5	5	5	5	5	2	5	5	5	5	61	5	3	3	3	4	5	23	4	4	3	3	2	4	4	24	5	2	1	0	5	4
23	0	4	2	3	3	3	3	5	5	4	4	4	4	38	3	2	2	1	4	3	3	3	2	2	3	1	0	29	4	3	0	0	3	4	14	4	2	2	4	4	4	4	24	3	3	2	2	3	4
20	1	3	2	1	4	4	4	4	4	4	3	3	3	34	3	3	3	3	3	3	3	3	3	3	3	3	3	39	5	5	5	5	5	5	30	3	3	3	3	3	3	1	19	4	4	4	4	3	3
21	0	3	2	4	4	4	4	4	4	4	4	4	4	40	4	5	5	4	4	4	4	5	5	4	4	3	4	55	4	0	0	0	5	5	14	4	1	1	4	1	3	4	18	4	3	2	2	4	3
20	1	3	2	4	4	5	5	4	5	4	4	4	3	42	3	3	4	3	4	4	4	5	3	4	4	4	2	47	5	1	2	2	4	5	19	3	2	2	3	4	3	2	19	3	3	3	3	3	3
21	0	3	2	4	4	4	4	4	4	2	2	2	2	32	4	4	4	4	4	4	4	4	2	4	4	4	4	50	4	2	2	2	4	4	18	3	3	4	4	3	4	2	23	4	2	2	2	4	2
22	1	3	2	4	4	2	3	3	3	4	4	4	4	35	2	3	4	4	4	3	4	4	0	4	3	3	4	42	5	2	3	2	3	4	19	5	4	4	4	5	4	4	30	4	2	3	3	4	4
22	1	3	2	4	4	5	3	0	0	4	4	4	4	32	0	3	3	4	4	3	5	5	0	4	4	4	4	43	4	4	4	4	4	5	25	3	4	3	3	2	3	4	22	5	3	4	3	5	3
21	0	3	2	4	5	4	2	4	4	4	5	5	4	41	4	4	4	2	5	4	4	3	0	4	2	4	2	42	5	1	1	1	4	4	16	2	3	2	4	4	4	1	20	4	2	2	2	2	4
22	0	4	3	3	4	3	3	3	4	2	4	3	4	33	2	2	2	2	2	4	4	4	2	2	2	2	2	32	4	2	3	4	3	3	19	4	2	3	4	3	4	4	24	3	2	0	2	3	3
22	0	4	3	5	5	5	5	4	4	2	3	3	4	40	1	1	1	2	3	3	1	1	0	0	4	0	0	17	4	2	2	2	1	2	13	3	3	2	1	4	4	1	18	2	1	1	1	1	3
21	1	4	3	3	3	4	4	3	3	3	3	5	5	36	4	4	4	4	4	4	4	4	4	4	4	4	4	52	3	3	4	4	4	4	22	4	2	2	1	3	4	4	20	4	4	4	3	3	4
22	0	4	3	4	4	3	3	3	3	4	4	4	4	36	4	4	3	4	3	4	3	4	5	3	5	5	3	50	4	4	4	4	4	4	24	4	4	4	4	3	4	4	27	4	4	4	4	4	4
22	0	4	3	4	4	4	3	4	3	3	2	2	4	33	2	3	3	4	4	3	4	2	4	2	4	2	4	41	4	4	4	3	4	4	23	5	3	4	1	4	4	1	22	4	4	4	2	3	4
24	1	4	3	3	4	2	4	4	4	4	4	4	4	37	4	4	4	4	4	4	4	4	4	4	4	4	4	52	4	2	2	2	4	4	18	3	2	3	4	4	4	5	25	2	1	1	0	4	1
22	0	5	3	4	4	4	3	4	4	2	4	4	2	35	2	4	5	2	5	5	5	5	4	5	5	5	5	57	4	2	0	0	2	4	12	4	4	4	4	4	4	2	26	5	5	1	1	4	5
21	0	4	3	3	4	3	4	3	3	4	4	4	4	36	4	4	4	4	4	4	4	4	3	4	4	4	4	51	4	2	4	4	3	4	21	5	5	5	2	2	2	1	22	4	2	2	2	4	4
23	1	4	3	1	1	1	1	2	1	4	4	4	4	23	1	5	2	3	4	4	3	1	1	4	1	4	1	34	5	1	1	4	1	1	13	4	2	4	4	2	2	1	19	1	1	1	1	1	0
22	1	4	3	4	4	4	4	4	4	3	3	3	3	36	3	3	3	3	3	3	3	3	3	3	3	3	3	39	3	3	3	3	4	4	20	3	4	4	2	4	4	4	25	3	3	3	3	3	3
23	1	4	3	5	5	5	5	5	5	5	5	5	5	50	5	5	5	5	5	5	5	5	5	5	5	5	5	65	5	5	5	5	5	5	30	4	4	2	4	4	4	3	25	5	5	5	5	5	5
23	0	5	3	3	4	4	4	4	4	4	4	4	4	39	3	2	3	2	3	3	3	4	2	4	3	4	3	39	4	2	3	3	3	3	18	4	2	4	2	2	4	1	19	3	3	2	2	3	3
24	1	5	3	3	4	4	0	4	4	4	2	4	4	33	2	2	2	1	3	3	3	3	4	5	4	4	4	40	4	2	3	3	4	4	20	4	4	2	4	4	4	2	24	5	5	1	1	4	4
23	1	5	3	3	4	4	3	4	3	0	3	4	4	32	2	4	2	3	2	4	3	4	2	4	4	3	2	39	4	1	3	1	3	3	15	4	2	4	4	4	4	2	24	1	1	2	2	4	3
22	0	5	3	3	4	4	4	4	3	4	4	4	4	38	5	4	3	4	4	4	4	4	2	4	4	4	2	48	3	1	1	1	4	4	14	3	2	4	4	1	3	5	22	3	1	3	3	4	4
23	1	4	3	4	4	4	4	3	3	4	4	4	4	38	3	3	3	3	3	3	3	3	3	3	3	4	3	40	4	4	4	4	4	4	24	4	4	2	4	4	2	4	24	2	3	3	3	3	3
23	1	4	3	4	4	4	3	4	4	4	3	3	4	37	4	4	4	5	5	5	3	4	2	3	5	5	5	54	5	3	5	4	4	4	25	3	4	4	3	1	4	3	22	4	4	4	3	4	5
25	1	5	3	3	4	3	3	3	4	4	4	4	4	36	3	4	4	4	3	4	4	4	2	4	4	3	3	46	4	2	2	2	3	4	17	4	2	2	4	4	3	1	20	4	2	3	3	3	4
22	0	4	3	0	1	0	1	2	3	0	1	1	0	9	1	0	1	0	0	1	0	1	0	1	0	1	0	6	1	0	1	1	0	1	4	3	3	1	3	3	3	4	20	1	0	2	1	2	2
21	0	4	3	0	0	0	0	4	4	1	3	4	3	19	3	4	2	2	3	4	3	4	3	2	2	3	4	39	1	1	2	2	1	2	9	4	4	5	4	1	4	4	26	4	4	5	4	4	4
22	1	4	3	1	1	1	1	1	1	1	1	1	1	10	1	1	1	1	1	1	1	1	1	1	1	1	1	13	1	1	1	1	1	1	6	4	2	2	4	4	4	1	21	4	4	4	4	4	4
[truncated: 21 more columns]
